# Supplementary material for: High risk and early onset of cancer in Chinese patients with Peutz-Jeghers syndrome
Source: Front Oncol. 2022 Aug 3;12:900516. doi: 10.3389/fonc.2022.900516 (PMC9406140; doi:10.3389/fonc.2022.900516)
Supplement: Supplementary file 1 [file Table_1.xlsx]

## Sheet: Sheet1
Patient number	Gender	Year of birth	Age at diagnosis of the first cancer	Year at diagnosis of the first cancer	Cancers by Origin	Age by 2021	Age at death	Family history	Cancer or not	Gastrointestinal cancer	Gynecological cancer	Lung cancer	Breast cancer	Liver cancer	Small bowel cancer	Colorectum cancer	Gastroesophageal cancer
001	Male	1980	37	2017	Sinus cancer	41		Sporadic	Yes	——	——	——	——	——	——	——	——
002	Male	1961	40	2001	Nasopharynx cancer	60		Familial	Yes	——	——	——	——	——	——	——	——
003	Male	1971	33	2004	Nasopharynx cancer		33	Familial	Yes	——	——	——	——	——	——	——	——
004	Male	1962	41	2003	Gallbladder cancer		41	Familial	Yes	——	——	——	——	——	——	——	——
005	Male	1941	57	1998	Lung cancer		58	Familial	Yes	——	——	Yes	——	——	——	——	——
006	Female	1947	51	1998	Lung cancer		52	Familial	Yes	——	——	Yes	——	——	——	——	——
007	Female	1947	69	2016	Lung cancer		70	Familial	Yes	——	——	Yes	——	——	——	——	——
008	Male	1949	52	2001	Lung cancer		53	Familial	Yes	——	——	Yes	——	——	——	——	——
009	Male	1953	41	1994	Lung cancer		41	Familial	Yes	——	——	Yes	——	——	——	——	——
010	Male	1953	45	1998	Lung cancer		45	Familial	Yes	——	——	Yes	——	——	——	——	——
011	Male	1958	58	2016	Lung cancer	63		Familial	Yes	——	——	Yes	——	——	——	——	——
012	Male	1960	43	2003	Lung cancer		43	Familial	Yes	——	——	Yes	——	——	——	——	——
013	Female	1963	52	2015	Lung cancer		54	Familial	Yes	——	——	Yes	——	——	——	——	——
014	Female	1966	43	2009	Lung cancer		45	Familial	Yes	——	——	Yes	——	——	——	——	——
015	Male	1971	44	2015	Lung cancer		45	Familial	Yes	——	——	Yes	——	——	——	——	——
016	Female	1972	37	2009	Lung cancer		37	Familial	Yes	——	——	Yes	——	——	——	——	——
017	Male	1991	24	2015	Lung cancer	30		Familial	Yes	——	——	Yes	——	——	——	——	——
018	Male	1941	64	2005	Liver cancer		65	Familial	Yes	——	——	——	——	Yes	——	——	——
019	Male	1952	51	2003	Liver cancer	69		Familial	Yes	——	——	——	——	Yes	——	——	——
020	Male	1953	64	2017	Liver cancer		65	Familial	Yes	——	——	——	——	Yes	——	——	——
021	Female	1954	48	2002	Liver cancer		48	Familial	Yes	——	——	——	——	Yes	——	——	——
022	Male	1960	60	2020	Liver cancer		60	Familial	Yes	——	——	——	——	Yes	——	——	——
023	Female	1963	45	2008	Liver cancer		45	Familial	Yes	——	——	——	——	Yes	——	——	——
024	Female	1955	29	1984	Cervical cancer		29	Familial	Yes	——	Yes	——	——	——	——	——	——
025	Female	1959	43	2002	Cervical cancer		46	Familial	Yes	——	Yes	——	——	——	——	——	——
026	Female	1962	40	2002	Cervical cancer		42	Familial	Yes	——	Yes	——	——	——	——	——	——
027	Female	1963	45	2008	Cervical cancer		52	Familial	Yes	——	Yes	——	——	——	——	——	——
028	Female	1964	33	1997	Cervical cancer		34	Familial	Yes	——	Yes	——	——	——	——	——	——
029	Female	1973	38	2011	Cervical cancer		39	Familial	Yes	——	Yes	——	——	——	——	——	——
030	Female	1974	33	2007	Cervical cancer	47		Familial	Yes	——	Yes	——	——	——	——	——	——
031	Female	1974	35	2009	Cervical cancer		35	Familial	Yes	——	Yes	——	——	——	——	——	——
032	Male	1935	40	1975	Colorectum cancer		40	Familial	Yes	Yes	——	——	——	——	——	Yes	——
033	Female	1941	42	1983	Colorectum cancer		42	Familial	Yes	Yes	——	——	——	——	——	Yes	——
034	Male	1944	36	1980	Colorectum cancer		36	Familial	Yes	Yes	——	——	——	——	——	Yes	——
035	Male	1945	45	1990	Colorectum cancer		46	Familial	Yes	Yes	——	——	——	——	——	Yes	——
036	Male	1952	52	2004	Colorectum cancer		53	Familial	Yes	Yes	——	——	——	——	——	Yes	——
037	Male	1953	41	1994	Colorectum cancer		43	Familial	Yes	Yes	——	——	——	——	——	Yes	——
038	Male	1954	54	2008	Colorectum cancer		54	Familial	Yes	Yes	——	——	——	——	——	Yes	——
039	Female	1954	51	2005	Colorectum cancer		53	Familial	Yes	Yes	——	——	——	——	——	Yes	——
040	Male	1957	40	1997	Colorectum cancer		48	Familial	Yes	Yes	——	——	——	——	——	Yes	——
041	Male	1957	38	1995	Colorectum cancer		38	Familial	Yes	Yes	——	——	——	——	——	Yes	——
042	Male	1958	40	1998	Colorectum cancer		41	Familial	Yes	Yes	——	——	——	——	——	Yes	——
043	Male	1958	46	2004	Colorectum cancer		47	Familial	Yes	Yes	——	——	——	——	——	Yes	——
044	Female	1958	45	2003	Colorectum cancer		45	Familial	Yes	Yes	——	——	——	——	——	Yes	——
045	Male	1959	38	1997	Colorectum cancer		39	Familial	Yes	Yes	——	——	——	——	——	Yes	——
046	Male	1959	40	1999	Colorectum cancer		42	Familial	Yes	Yes	——	——	——	——	——	Yes	——
047	Male	1960	60	2020	Colorectum cancer		60	Familial	Yes	Yes	——	——	——	——	——	Yes	——
048	Male	1962	36	1998	Colorectum cancer		37	Familial	Yes	Yes	——	——	——	——	——	Yes	——
049	Male	1963	48	2011	Colorectum cancer		49	Familial	Yes	Yes	——	——	——	——	——	Yes	——
050	Male	1965	40	2005	Colorectum cancer	56		Familial	Yes	Yes	——	——	——	——	——	Yes	——
051	Male	1965	53	2018	Colorectum cancer		54	Familial	Yes	Yes	——	——	——	——	——	Yes	——
052	Male	1966	39	2005	Colorectum cancer		39	Familial	Yes	Yes	——	——	——	——	——	Yes	——
053	Male	1966	27	1993	Colorectum cancer		28	Familial	Yes	Yes	——	——	——	——	——	Yes	——
054	Male	1966	35	2001	Colorectum cancer		35	Familial	Yes	Yes	——	——	——	——	——	Yes	——
055	Male	1966	48	2014	Colorectum cancer		50	Familial	Yes	Yes	——	——	——	——	——	Yes	——
056	Male	1969	18	1987	Colorectum cancer		19	Familial	Yes	Yes	——	——	——	——	——	Yes	——
057	Male	1969	40	2009	Colorectum cancer		43	Familial	Yes	Yes	——	——	——	——	——	Yes	——
058	Male	1971	48	2019	Colorectum cancer		49	Familial	Yes	Yes	——	——	——	——	——	Yes	——
059	Female	1973	32	2005	Colorectum cancer		35	Familial	Yes	Yes	——	——	——	——	——	Yes	——
060	Male	1975	28	2003	Colorectum cancer		28	Familial	Yes	Yes	——	——	——	——	——	Yes	——
061	Female	1975	42	2017	Colorectum cancer	46		Familial	Yes	Yes	——	——	——	——	——	Yes	——
062	Male	1976	19	1995	Colorectum cancer		19	Familial	Yes	Yes	——	——	——	——	——	Yes	——
063	Male	1982	36	2018	Colorectum cancer	39		Familial	Yes	Yes	——	——	——	——	——	Yes	——
064	Male	1985	34	2019	Colorectum cancer		36	Familial	Yes	Yes	——	——	——	——	——	Yes	——
065	Male	1986	30	2016	Colorectum cancer	35		Familial	Yes	Yes	——	——	——	——	——	Yes	——
066	Female	1986	26	2012	Colorectum cancer	35		Familial	Yes	Yes	——	——	——	——	——	Yes	——
067	Male	1955	63	2018	Colorectum cancer		63	Sporadic	Yes	Yes	——	——	——	——	——	Yes	——
068	Female	1978	23	2001	Colorectum cancer、cervical cancer	43		Sporadic	Yes	Yes	Yes	——	——	——	——	Yes	——
069	Female	1966	38	2004	Ovarian cancer		39	Familial	Yes	——	Yes	——	——	——	——	——	——
070	Female	1976	36	2012	Ovarian cancer	45		Familial	Yes	——	Yes	——	——	——	——	——	——
071	Female	1990	29	2019	Ovarian cancer	31		Sporadic	Yes	——	Yes	——	——	——	——	——	——
072	Female	1953	40	1993	Breast cancer		41	Familial	Yes	——	——	——	Yes	——	——	——	——
073	Female	1962	56	2018	Breast cancer	59		Familial	Yes	——	——	——	Yes	——	——	——	——
074	Female	1964	35	1999	Breast cancer	57		Familial	Yes	——	——	——	Yes	——	——	——	——
075	Female	1970	45	2015	Breast cancer	51		Familial	Yes	——	——	——	Yes	——	——	——	——
076	Female	1970	40	2010	Breast cancer		41	Familial	Yes	——	——	——	Yes	——	——	——	——
077	Female	1972	29	2001	Breast cancer		42	Familial	Yes	——	——	——	Yes	——	——	——	——
078	Female	1984	31	2015	Breast cancer		33	Familial	Yes	——	——	——	Yes	——	——	——	——
079	Female	1982	32	2014	Breast cancer	39		Sporadic	Yes	——	——	——	——	——	——	——	——
080	Female	1987	31	2018	Breast cancer	34		Sporadic	Yes	——	——	——	Yes	——	——	——	——
081	Female	1941	59	2000	Esophagus cancer		60	Familial	Yes	Yes	——	——	——	——	——	——	Yes
082	Female	1941	64	2005	Gastric cancer		65	Familial	Yes	Yes	——	——	——	——	——	——	Yes
083	Male	1942	68	2010	Gastric cancer		69	Familial	Yes	Yes	——	——	——	——	——	——	Yes
084	Male	1944	28	1972	Gastric cancer		30	Familial	Yes	Yes	——	——	——	——	——	——	Yes
085	Male	1949	50	1999	Gastric cancer		50	Familial	Yes	Yes	——	——	——	——	——	——	Yes
086	Male	1954	41	1995	Gastric cancer		43	Familial	Yes	Yes	——	——	——	——	——	——	Yes
087	Male	1956	42	1998	Gastric cancer		50	Familial	Yes	Yes	——	——	——	——	——	——	Yes
088	Female	1966	40	2006	Gastric cancer		40	Familial	Yes	Yes	——	——	——	——	——	——	Yes
089	Female	1978	34	2012	Gastric cancer		34	Familial	Yes	Yes	——	——	——	——	——	——	Yes
090	Female	1987	24	2011	Gastric cancer	34		Sporadic	Yes	Yes	——	——	——	——	——	——	Yes
091	Male	1951	66	2017	Small bowel cancer		67	Familial	Yes	Yes	——	——	——	——	Yes	——	——
092	Male	1951	60	2011	Small bowel cancer		60	Familial	Yes	Yes	——	——	——	——	Yes	——	——
093	Male	1962	44	2006	Small bowel cancer		45	Familial	Yes	Yes	——	——	——	——	Yes	——	——
094	Male	1970	40	2010	Small bowel cancer	51		Familial	Yes	Yes	——	——	——	——	Yes	——	——
095	Male	1979	40	2019	Small bowel cancer		41	Familial	Yes	Yes	——	——	——	——	Yes	——	——
096	Female	1979	27	2006	Small bowel cancer		27	Familial	Yes	Yes	——	——	——	——	Yes	——	——
097	Male	1981	37	2018	Small bowel cancer	40		Familial	Yes	Yes	——	——	——	——	Yes	——	——
098	Male	1982	29	2011	Small bowel cancer		29	Familial	Yes	Yes	——	——	——	——	Yes	——	——
099	Male	1984	34	2018	Small bowel cancer	37		Familial	Yes	Yes	——	——	——	——	Yes	——	——
100	Male	1985	34	2019	Small bowel cancer	36		Familial	Yes	Yes	——	——	——	——	Yes	——	——
101	Female	1990	30	2020	Small bowel cancer	31		Familial	Yes	Yes	——	——	——	——	Yes	——	——
102	Male	1987	30	2017	Small bowel cancer	34		Sporadic	Yes	Yes	——	——	——	——	Yes	——	——
103	Female	1966	34	2000	Small bowel cancer，Cervical cancer		50	Familial	Yes	Yes	——	——	——	——	Yes	——	——
104	Female	1969	38	2007	Small bowel cancer，Gallbladder cancer，Cervical cancer	52		Familial	Yes	Yes	——	——	——	——	Yes	——	——
105	Male	1930	71	2001	Pancreatic cancer		71	Familial	Yes	Yes	——	——	——	——	——	——	——
106	Female	1954	50	2004	Pancreatic cancer		52	Familial	Yes	Yes	——	——	——	——	——	——	——
107	Male	1955	63	2018	Pancreatic cancer	66		Familial	Yes	Yes	——	——	——	——	——	——	——
108	Female	1973	36	2009	Pancreatic cancer		36	Familial	Yes	Yes	——	——	——	——	——	——	——
109	Female	1989	30	2019	Endometrial cancer	32		Sporadic	Yes	——	——	——	——	——	——	——	——
110	Female	1929					30	Familial	——	——	——	——	——	——	——	——	——
111	Female	1947				74		Familial	——	——	——	——	——	——	——	——	——
112	Female	1948					39	Familial	——	——	——	——	——	——	——	——	——
113	Male	1954				67		Familial	——	——	——	——	——	——	——	——	——
114	Male	1956				65		Familial	——	——	——	——	——	——	——	——	——
115	Male	1958				63		Familial	——	——	——	——	——	——	——	——	——
116	Male	1959				62		Familial	——	——	——	——	——	——	——	——	——
117	Female	1959					44	Familial	——	——	——	——	——	——	——	——	——
118	Male	1962				59		Familial	——	——	——	——	——	——	——	——	——
119	Male	1966				55		Familial	——	——	——	——	——	——	——	——	——
120	Male	1966				55		Familial	——	——	——	——	——	——	——	——	——
121	Male	1966				55		Familial	——	——	——	——	——	——	——	——	——
122	Male	1967				54		Familial	——	——	——	——	——	——	——	——	——
123	Male	1968				53		Familial	——	——	——	——	——	——	——	——	——
124	Male	1969					31	Familial	——	——	——	——	——	——	——	——	——
125	Male	1969				52		Familial	——	——	——	——	——	——	——	——	——
126	Female	1969				52		Familial	——	——	——	——	——	——	——	——	——
127	Female	1970					25	Familial	——	——	——	——	——	——	——	——	——
128	Female	1971				50		Familial	——	——	——	——	——	——	——	——	——
129	Female	1972				49		Familial	——	——	——	——	——	——	——	——	——
130	Female	1972				49		Familial	——	——	——	——	——	——	——	——	——
131	Male	1973					41	Familial	——	——	——	——	——	——	——	——	——
132	Female	1973				48		Familial	——	——	——	——	——	——	——	——	——
133	Female	1973				48		Familial	——	——	——	——	——	——	——	——	——
134	Male	1974				47		Familial	——	——	——	——	——	——	——	——	——
135	Male	1974				47		Familial	——	——	——	——	——	——	——	——	——
136	Female	1974				47		Familial	——	——	——	——	——	——	——	——	——
137	Male	1975				46		Familial	——	——	——	——	——	——	——	——	——
138	Male	1975				46		Familial	——	——	——	——	——	——	——	——	——
139	Male	1975				46		Familial	——	——	——	——	——	——	——	——	——
140	Male	1975				46		Familial	——	——	——	——	——	——	——	——	——
141	Female	1975				46		Familial	——	——	——	——	——	——	——	——	——
142	Female	1976				45		Familial	——	——	——	——	——	——	——	——	——
143	Female	1976				45		Familial	——	——	——	——	——	——	——	——	——
144	Male	1977				44		Familial	——	——	——	——	——	——	——	——	——
145	Male	1978				43		Familial	——	——	——	——	——	——	——	——	——
146	Male	1978				43		Familial	——	——	——	——	——	——	——	——	——
147	Male	1978				43		Familial	——	——	——	——	——	——	——	——	——
148	Female	1978				43		Familial	——	——	——	——	——	——	——	——	——
149	Female	1978				43		Familial	——	——	——	——	——	——	——	——	——
150	Male	1979				42		Familial	——	——	——	——	——	——	——	——	——
151	Male	1979				42		Familial	——	——	——	——	——	——	——	——	——
152	Male	1979				42		Familial	——	——	——	——	——	——	——	——	——
153	Female	1979				42		Familial	——	——	——	——	——	——	——	——	——
154	Male	1980				41		Familial	——	——	——	——	——	——	——	——	——
155	Male	1981				40		Familial	——	——	——	——	——	——	——	——	——
156	Male	1981				40		Familial	——	——	——	——	——	——	——	——	——
157	Male	1981				40		Familial	——	——	——	——	——	——	——	——	——
158	Male	1981				40		Familial	——	——	——	——	——	——	——	——	——
159	Male	1981				40		Familial	——	——	——	——	——	——	——	——	——
160	Male	1981				40		Familial	——	——	——	——	——	——	——	——	——
161	Male	1981				40		Familial	——	——	——	——	——	——	——	——	——
162	Male	1981				40		Familial	——	——	——	——	——	——	——	——	——
163	Female	1981				40		Familial	——	——	——	——	——	——	——	——	——
164	Female	1981				40		Familial	——	——	——	——	——	——	——	——	——
165	Female	1981				40		Familial	——	——	——	——	——	——	——	——	——
166	Male	1982				39		Familial	——	——	——	——	——	——	——	——	——
167	Male	1982				39		Familial	——	——	——	——	——	——	——	——	——
168	Male	1982				39		Familial	——	——	——	——	——	——	——	——	——
169	Male	1982				39		Familial	——	——	——	——	——	——	——	——	——
170	Female	1982				39		Familial	——	——	——	——	——	——	——	——	——
171	Female	1982				39		Familial	——	——	——	——	——	——	——	——	——
172	Male	1983				38		Familial	——	——	——	——	——	——	——	——	——
173	Male	1983				38		Familial	——	——	——	——	——	——	——	——	——
174	Male	1983				38		Familial	——	——	——	——	——	——	——	——	——
175	Male	1983				38		Familial	——	——	——	——	——	——	——	——	——
176	Male	1983				38		Familial	——	——	——	——	——	——	——	——	——
177	Female	1983				38		Familial	——	——	——	——	——	——	——	——	——
178	Female	1983				38		Familial	——	——	——	——	——	——	——	——	——
179	Female	1983				38		Familial	——	——	——	——	——	——	——	——	——
180	Female	1983				38		Familial	——	——	——	——	——	——	——	——	——
181	Male	1984				37		Familial	——	——	——	——	——	——	——	——	——
182	Female	1984				37		Familial	——	——	——	——	——	——	——	——	——
183	Female	1984				37		Familial	——	——	——	——	——	——	——	——	——
184	Female	1984				37		Familial	——	——	——	——	——	——	——	——	——
185	Female	1984				37		Familial	——	——	——	——	——	——	——	——	——
186	Female	1984				37		Familial	——	——	——	——	——	——	——	——	——
187	Female	1984				37		Familial	——	——	——	——	——	——	——	——	——
188	Female	1984				37		Familial	——	——	——	——	——	——	——	——	——
189	Male	1985				36		Familial	——	——	——	——	——	——	——	——	——
190	Male	1985				36		Familial	——	——	——	——	——	——	——	——	——
191	Male	1985				36		Familial	——	——	——	——	——	——	——	——	——
192	Male	1985				36		Familial	——	——	——	——	——	——	——	——	——
193	Male	1985				36		Familial	——	——	——	——	——	——	——	——	——
194	Male	1985				36		Familial	——	——	——	——	——	——	——	——	——
195	Female	1985				36		Familial	——	——	——	——	——	——	——	——	——
196	Male	1986				35		Familial	——	——	——	——	——	——	——	——	——
197	Male	1986				35		Familial	——	——	——	——	——	——	——	——	——
198	Male	1986				35		Familial	——	——	——	——	——	——	——	——	——
199	Female	1986				35		Familial	——	——	——	——	——	——	——	——	——
200	Female	1986				35		Familial	——	——	——	——	——	——	——	——	——
201	Female	1986				35		Familial	——	——	——	——	——	——	——	——	——
202	Male	1987				34		Familial	——	——	——	——	——	——	——	——	——
203	Male	1987				34		Familial	——	——	——	——	——	——	——	——	——
204	Male	1987				34		Familial	——	——	——	——	——	——	——	——	——
205	Male	1987				34		Familial	——	——	——	——	——	——	——	——	——
206	Female	1987				34		Familial	——	——	——	——	——	——	——	——	——
207	Female	1987				34		Familial	——	——	——	——	——	——	——	——	——
208	Male	1988				33		Familial	——	——	——	——	——	——	——	——	——
209	Male	1988				33		Familial	——	——	——	——	——	——	——	——	——
210	Female	1988				33		Familial	——	——	——	——	——	——	——	——	——
211	Female	1988				33		Familial	——	——	——	——	——	——	——	——	——
212	Male	1989				32		Familial	——	——	——	——	——	——	——	——	——
213	Male	1989				32		Familial	——	——	——	——	——	——	——	——	——
214	Male	1989				32		Familial	——	——	——	——	——	——	——	——	——
215	Male	1989				32		Familial	——	——	——	——	——	——	——	——	——
216	Male	1989				32		Familial	——	——	——	——	——	——	——	——	——
217	Male	1989				32		Familial	——	——	——	——	——	——	——	——	——
218	Male	1989				32		Familial	——	——	——	——	——	——	——	——	——
219	Female	1989				32		Familial	——	——	——	——	——	——	——	——	——
220	Female	1989				32		Familial	——	——	——	——	——	——	——	——	——
221	Male	1990				31		Familial	——	——	——	——	——	——	——	——	——
222	Male	1990				31		Familial	——	——	——	——	——	——	——	——	——
223	Male	1990				31		Familial	——	——	——	——	——	——	——	——	——
224	Male	1990				31		Familial	——	——	——	——	——	——	——	——	——
225	Female	1990				31		Familial	——	——	——	——	——	——	——	——	——
226	Female	1990				31		Familial	——	——	——	——	——	——	——	——	——
227	Female	1990				31		Familial	——	——	——	——	——	——	——	——	——
228	Male	1991				30		Familial	——	——	——	——	——	——	——	——	——
229	Female	1991				30		Familial	——	——	——	——	——	——	——	——	——
230	Female	1991				30		Familial	——	——	——	——	——	——	——	——	——
231	Female	1991				30		Familial	——	——	——	——	——	——	——	——	——
232	Female	1991				30		Familial	——	——	——	——	——	——	——	——	——
233	Male	1992				29		Familial	——	——	——	——	——	——	——	——	——
234	Male	1993				28		Familial	——	——	——	——	——	——	——	——	——
235	Male	1993				28		Familial	——	——	——	——	——	——	——	——	——
236	Male	1993				28		Familial	——	——	——	——	——	——	——	——	——
237	Male	1993				28		Familial	——	——	——	——	——	——	——	——	——
238	Male	1993				28		Familial	——	——	——	——	——	——	——	——	——
239	Male	1994				27		Familial	——	——	——	——	——	——	——	——	——
240	Male	1994				27		Familial	——	——	——	——	——	——	——	——	——
241	Female	1994				27		Familial	——	——	——	——	——	——	——	——	——
242	Female	1994				27		Familial	——	——	——	——	——	——	——	——	——
243	Male	1995				26		Familial	——	——	——	——	——	——	——	——	——
244	Male	1995				26		Familial	——	——	——	——	——	——	——	——	——
245	Female	1995				26		Familial	——	——	——	——	——	——	——	——	——
246	Female	1995				26		Familial	——	——	——	——	——	——	——	——	——
247	Female	1995				26		Familial	——	——	——	——	——	——	——	——	——
248	Female	1995				26		Familial	——	——	——	——	——	——	——	——	——
249	Female	1995				26		Familial	——	——	——	——	——	——	——	——	——
250	Male	1997				24		Familial	——	——	——	——	——	——	——	——	——
251	Male	1997				24		Familial	——	——	——	——	——	——	——	——	——
252	Male	1998				23		Familial	——	——	——	——	——	——	——	——	——
253	Female	1998				23		Familial	——	——	——	——	——	——	——	——	——
254	Female	1998				23		Familial	——	——	——	——	——	——	——	——	——
255	Female	1998				23		Familial	——	——	——	——	——	——	——	——	——
256	Female	1998				23		Familial	——	——	——	——	——	——	——	——	——
257	Female	1999				22		Familial	——	——	——	——	——	——	——	——	——
258	Male	2000				21		Familial	——	——	——	——	——	——	——	——	——
259	Female	2000				21		Familial	——	——	——	——	——	——	——	——	——
260	Female	2000				21		Familial	——	——	——	——	——	——	——	——	——
261	Female	2000				21		Familial	——	——	——	——	——	——	——	——	——
262	Male	2001				20		Familial	——	——	——	——	——	——	——	——	——
263	Female	2001				20		Familial	——	——	——	——	——	——	——	——	——
264	Female	2001				20		Familial	——	——	——	——	——	——	——	——	——
265	Male	2002				19		Familial	——	——	——	——	——	——	——	——	——
266	Male	2002				19		Familial	——	——	——	——	——	——	——	——	——
267	Male	2003				18		Familial	——	——	——	——	——	——	——	——	——
268	Male	2003				18		Familial	——	——	——	——	——	——	——	——	——
269	Male	2003				18		Familial	——	——	——	——	——	——	——	——	——
270	Male	2003				18		Familial	——	——	——	——	——	——	——	——	——
271	Male	2003				18		Familial	——	——	——	——	——	——	——	——	——
272	Female	2003				18		Familial	——	——	——	——	——	——	——	——	——
273	Male	2004				17		Familial	——	——	——	——	——	——	——	——	——
274	Male	2004				17		Familial	——	——	——	——	——	——	——	——	——
275	Male	2005				16		Familial	——	——	——	——	——	——	——	——	——
276	Male	2005				16		Familial	——	——	——	——	——	——	——	——	——
277	Male	2005				16		Familial	——	——	——	——	——	——	——	——	——
278	Male	2005				16		Familial	——	——	——	——	——	——	——	——	——
279	Female	2006				15		Familial	——	——	——	——	——	——	——	——	——
280	Female	2006				15		Familial	——	——	——	——	——	——	——	——	——
281	Male	2007				14		Familial	——	——	——	——	——	——	——	——	——
282	Male	2007				14		Familial	——	——	——	——	——	——	——	——	——
283	Male	2007				14		Familial	——	——	——	——	——	——	——	——	——
284	Male	2007				14		Familial	——	——	——	——	——	——	——	——	——
285	Female	2007				14		Familial	——	——	——	——	——	——	——	——	——
286	Female	2007				14		Familial	——	——	——	——	——	——	——	——	——
287	Male	2008				13		Familial	——	——	——	——	——	——	——	——	——
288	Male	2008				13		Familial	——	——	——	——	——	——	——	——	——
289	Male	2008				13		Familial	——	——	——	——	——	——	——	——	——
290	Female	2008				13		Familial	——	——	——	——	——	——	——	——	——
291	Female	2009				12		Familial	——	——	——	——	——	——	——	——	——
292	Female	2009				12		Familial	——	——	——	——	——	——	——	——	——
293	Female	2009				12		Familial	——	——	——	——	——	——	——	——	——
294	Female	2009				12		Familial	——	——	——	——	——	——	——	——	——
295	Male	2010				11		Familial	——	——	——	——	——	——	——	——	——
296	Male	2010				11		Familial	——	——	——	——	——	——	——	——	——
297	Female	2010				11		Familial	——	——	——	——	——	——	——	——	——
298	Male	2011				10		Familial	——	——	——	——	——	——	——	——	——
299	Female	2011				10		Familial	——	——	——	——	——	——	——	——	——
300	Female	2011				10		Familial	——	——	——	——	——	——	——	——	——
301	Male	2012				9		Familial	——	——	——	——	——	——	——	——	——
302	Male	2012				9		Familial	——	——	——	——	——	——	——	——	——
303	Male	2012				9		Familial	——	——	——	——	——	——	——	——	——
304	Female	2012				9		Familial	——	——	——	——	——	——	——	——	——
305	Female	2012				9		Familial	——	——	——	——	——	——	——	——	——
306	Male	2013				8		Familial	——	——	——	——	——	——	——	——	——
307	Female	2013				8		Familial	——	——	——	——	——	——	——	——	——
308	Female	2013				8		Familial	——	——	——	——	——	——	——	——	——
309	Female	2014				7		Familial	——	——	——	——	——	——	——	——	——
310	Female	2014				7		Familial	——	——	——	——	——	——	——	——	——
311	Male	2015				6		Familial	——	——	——	——	——	——	——	——	——
312	Male	2015				6		Familial	——	——	——	——	——	——	——	——	——
313	Male	2015				6		Familial	——	——	——	——	——	——	——	——	——
314	Male	2015				6		Familial	——	——	——	——	——	——	——	——	——
315	Female	2015				6		Familial	——	——	——	——	——	——	——	——	——
316	Male	2016				5		Familial	——	——	——	——	——	——	——	——	——
317	Male	2016				5		Familial	——	——	——	——	——	——	——	——	——
318	Female	2016				5		Familial	——	——	——	——	——	——	——	——	——
319	Female	2016				5		Familial	——	——	——	——	——	——	——	——	——
320	Male	2017				4		Familial	——	——	——	——	——	——	——	——	——
321	Female	2017				4		Familial	——	——	——	——	——	——	——	——	——
322	Female	2017				4		Familial	——	——	——	——	——	——	——	——	——
323	Female	2017				4		Familial	——	——	——	——	——	——	——	——	——
324	Female	2017				4		Familial	——	——	——	——	——	——	——	——	——
325	Male	2018				3		Familial	——	——	——	——	——	——	——	——	——
326	Male	2018				3		Familial	——	——	——	——	——	——	——	——	——
327	Male	2019				2		Familial	——	——	——	——	——	——	——	——	——
328	Female	2019				2		Familial	——	——	——	——	——	——	——	——	——
329	Male	2020				1		Familial	——	——	——	——	——	——	——	——	——
330	Male	1974				47		Sporadic	——	——	——	——	——	——	——	——	——
331	Male	1975				46		Sporadic	——	——	——	——	——	——	——	——	——
332	Male	1978				43		Sporadic	——	——	——	——	——	——	——	——	——
333	Female	1978				43		Sporadic	——	——	——	——	——	——	——	——	——
334	Female	1979				42		Sporadic	——	——	——	——	——	——	——	——	——
335	Female	1981				40		Sporadic	——	——	——	——	——	——	——	——	——
336	Male	1982				39		Sporadic	——	——	——	——	——	——	——	——	——
337	Male	1982				39		Sporadic	——	——	——	——	——	——	——	——	——
338	Female	1982				39		Sporadic	——	——	——	——	——	——	——	——	——
339	Male	1983				38		Sporadic	——	——	——	——	——	——	——	——	——
340	Male	1984				37		Sporadic	——	——	——	——	——	——	——	——	——
341	Female	1984				37		Sporadic	——	——	——	——	——	——	——	——	——
342	Male	1985				36		Sporadic	——	——	——	——	——	——	——	——	——
343	Female	1985				36		Sporadic	——	——	——	——	——	——	——	——	——
344	Female	1985				36		Sporadic	——	——	——	——	——	——	——	——	——
345	Female	1985				36		Sporadic	——	——	——	——	——	——	——	——	——
346	Female	1985				36		Sporadic	——	——	——	——	——	——	——	——	——
347	Male	1986				35		Sporadic	——	——	——	——	——	——	——	——	——
348	Female	1986				35		Sporadic	——	——	——	——	——	——	——	——	——
349	Female	1986				35		Sporadic	——	——	——	——	——	——	——	——	——
350	Male	1987				34		Sporadic	——	——	——	——	——	——	——	——	——
351	Male	1987				34		Sporadic	——	——	——	——	——	——	——	——	——
352	Female	1987				34		Sporadic	——	——	——	——	——	——	——	——	——
353	Male	1988				33		Sporadic	——	——	——	——	——	——	——	——	——
354	Male	1988				33		Sporadic	——	——	——	——	——	——	——	——	——
355	Female	1988				33		Sporadic	——	——	——	——	——	——	——	——	——
356	Male	1989				32		Sporadic	——	——	——	——	——	——	——	——	——
357	Male	1989				32		Sporadic	——	——	——	——	——	——	——	——	——
358	Male	1989				32		Sporadic	——	——	——	——	——	——	——	——	——
359	Male	1990				31		Sporadic	——	——	——	——	——	——	——	——	——
360	Female	1990				31		Sporadic	——	——	——	——	——	——	——	——	——
361	Female	1990				31		Sporadic	——	——	——	——	——	——	——	——	——
362	Female	1990				31		Sporadic	——	——	——	——	——	——	——	——	——
363	Female	1990				31		Sporadic	——	——	——	——	——	——	——	——	——
364	Male	1991				30		Sporadic	——	——	——	——	——	——	——	——	——
365	Male	1991				30		Sporadic	——	——	——	——	——	——	——	——	——
366	Male	1991				30		Sporadic	——	——	——	——	——	——	——	——	——
367	Female	1991				30		Sporadic	——	——	——	——	——	——	——	——	——
368	Male	1992				29		Sporadic	——	——	——	——	——	——	——	——	——
369	Female	1992				29		Sporadic	——	——	——	——	——	——	——	——	——
370	Male	1993				28		Sporadic	——	——	——	——	——	——	——	——	——
371	Female	1993				28		Sporadic	——	——	——	——	——	——	——	——	——
372	Female	1993				28		Sporadic	——	——	——	——	——	——	——	——	——
373	Female	1993				28		Sporadic	——	——	——	——	——	——	——	——	——
374	Female	1994				27		Sporadic	——	——	——	——	——	——	——	——	——
375	Female	1994				27		Sporadic	——	——	——	——	——	——	——	——	——
376	Male	1995				26		Sporadic	——	——	——	——	——	——	——	——	——
377	Female	1995				26		Sporadic	——	——	——	——	——	——	——	——	——
378	Male	1996				25		Sporadic	——	——	——	——	——	——	——	——	——
379	Male	1997				24		Sporadic	——	——	——	——	——	——	——	——	——
380	Male	1997				24		Sporadic	——	——	——	——	——	——	——	——	——
381	Female	1997				24		Sporadic	——	——	——	——	——	——	——	——	——
382	Female	1997				24		Sporadic	——	——	——	——	——	——	——	——	——
383	Male	1998				23		Sporadic	——	——	——	——	——	——	——	——	——
384	Male	1998				23		Sporadic	——	——	——	——	——	——	——	——	——
385	Female	1998				23		Sporadic	——	——	——	——	——	——	——	——	——
386	Female	1999				22		Sporadic	——	——	——	——	——	——	——	——	——
387	Female	2000				21		Sporadic	——	——	——	——	——	——	——	——	——
388	Male	2001				20		Sporadic	——	——	——	——	——	——	——	——	——
389	Female	2002				19		Sporadic	——	——	——	——	——	——	——	——	——
390	Male	2003				18		Sporadic	——	——	——	——	——	——	——	——	——
391	Female	2003				18		Sporadic	——	——	——	——	——	——	——	——	——
392	Male	2004				17		Sporadic	——	——	——	——	——	——	——	——	——
393	Female	2004				17		Sporadic	——	——	——	——	——	——	——	——	——
394	Male	2005				16		Sporadic	——	——	——	——	——	——	——	——	——
395	Female	2005				16		Sporadic	——	——	——	——	——	——	——	——	——
396	Male	2006				15		Sporadic	——	——	——	——	——	——	——	——	——
397	Male	2007				14		Sporadic	——	——	——	——	——	——	——	——	——
398	Male	2007				14		Sporadic	——	——	——	——	——	——	——	——	——
399	Female	2007				14		Sporadic	——	——	——	——	——	——	——	——	——
400	Female	2007				14		Sporadic	——	——	——	——	——	——	——	——	——
401	Male	2008				13		Sporadic	——	——	——	——	——	——	——	——	——
402	Female	2008				13		Sporadic	——	——	——	——	——	——	——	——	——
403	Male	2009				12		Sporadic	——	——	——	——	——	——	——	——	——
404	Male	2010				11		Sporadic	——	——	——	——	——	——	——	——	——
405	Female	2010				11		Sporadic	——	——	——	——	——	——	——	——	——
406	Female	2010				11		Sporadic	——	——	——	——	——	——	——	——	——
407	Male	2011				10		Sporadic	——	——	——	——	——	——	——	——	——
408	Male	2011				10		Sporadic	——	——	——	——	——	——	——	——	——
409	Male	2012				9		Sporadic	——	——	——	——	——	——	——	——	——
410	Male	2013				8		Sporadic	——	——	——	——	——	——	——	——	——
411	Male	2013				8		Sporadic	——	——	——	——	——	——	——	——	——
412	Male	2014				7		Sporadic	——	——	——	——	——	——	——	——	——
